# Supplementary material for: Comparing the clinical and economic efficiency of four natural surfactants in treating infants with respiratory distress syndrome
Source: PLoS One. 2023 Jun 30;18(6):e0286997. doi: 10.1371/journal.pone.0286997 (PMC10313081; doi:10.1371/journal.pone.0286997)
Supplement: S5 File — (XLSX) [file pone.0286997.s005.xlsx]

## Sheet: total
				Gestational age			Birth weigh			Gender			Apgar Score		Delivery mDelivery method			Medical referrals					Economic consequence		The fate of the baby				Intervention
Total	Type of surfactant	The total number of prescriptions in Iran	Total number after applying exclusion criteria	Gestational age> 32 weeks	Gestational age≤ 32 weeks	Gestational age, Mean, wk	Birth weight,Mean, gr b	≤ 1500gr	> 1500gr	Female	Male	Ambiguous genitalia	First minute Apgar	Five-minute Apgar d	Cesarean	Vaginal	VBAC	Re-dosing rate	One time prescription	Two times prescription	Three times prescription	More than three times prescription	Average length of stay, days	Average direct medical cost	Survival at discharge	Mortality	Medical referrals	DALY, per 1,000 infants	Needing mechanical ventilation
	Alveofact	438	308	131	177	32.19	1856.42	124	184	131	175	2	6.935	8.275	233	73	2	1.625	195	59	29	25	11.9025	627.945	176	100	32	17909.8	163
	BLES	2661	2124	911	1213	32.19	1836.06	976	1146	876	1245	3	6.94	8.325	1567	547	10	1.355	1598	376	92	58	13.28	258.356	1272	577	275	14927.3	838
	Curosurf	9718	7788	3399	4389	32.27	1906.37	3275	4513	3167	4613	8	6.93	8.325	5752	1991	43	1.295	5998	1345	363	82	15.86	385.62	5258	2083	477	14983.7	3550
	Survanta	3734	2949	1501	1448	32.44	1908.91	1001	1948	1359	1589	1	6.95	8.32	2290	652	7	1.295	2239	578	116	16	13.795	322.053	2043	678	228	13939.8	1311
	total	16551	13169	5942	7227	32.24	1876.94	5376	7791	5533	7622	14	6.95	8.345	9842	3263	62	1.39	10030	2358	600	181	13.7	1593.97	8749	3438	1012	14820.5	5862

## Sheet: <=32
<=32	Type of surfactant	re-dosing rate	the average length of stay	the average direct treatment cost	medical referral rate	survival at discharge	DALY per 1,000 infants	number of infants in need of mechanical ventilation
	Alveofact	1.75	13.91	675.707	20	73	14238.2	116
	BLES	1.4	17.27	266.255	136	580	12289.5	610
	Curosurf	1.35	21.28	402.117	275	2404	11689.1	2313
	Survanta	1.35	17.35	335.423	117	794	11120.1	754
	total	1.46	17.45	1679.5	548	3851	11738.3	3793

## Sheet: >32
>32	Type of surfactant	re-dosing rate	the average length of stay	the average direct treatment cost	medical referral rate	survival at discharge	DALY per 1,000 infants	number of infants in need of mechanical ventilation
	Alveofact	1.5	9.89	580.183	12	103	3671.55	47
	BLES	1.31	9.3	250.458	139	692	2637.82	228
	Curosurf	1.24	10.44	369.122	172	2854	3294.59	1237
	Survanta	1.24	10.24	308.683	111	1249	2819.72	557
	total	1.32	9.96	1508.45	434	4898	3082.25	2069
